# Supplementary material for: Global mortality from dementia: Application of a new method and results from the Global Burden of Disease Study 2019
Source: Alzheimers Dement (N Y). 2021 Jul 27;7(1):e12200. doi: 10.1002/trc2.12200 (PMC8315276; doi:10.1002/trc2.12200)
Supplement: Supplementary file 2 — Supporting information. [file TRC2-7-e12200-s002.xlsx]

## Sheet: report1600889380715
Prefix	First Name	Middle Name or Initial 1	Middle Name or Initial 2	Last Name	Highest Degree	Highest Degree - Other	Email	Primary Affiliation Department	Primary Affiliation: Account Name	Primary Affiliation - Other	Primary Affiliation Original Language	Primary Affiliation City	Primary Affiliation State or Province	Primary Affiliation Country	Secondary Affiliation Department	Secondary Affiliation: Account Name	Secondary Affiliation - Other	Secondary Affiliation Original Language	Secondary Affiliation City	Secondary Affiliation State or Province	Secondary Affiliation Country	Tertiary Affiliation Department	Tertiary Affiliation: Account Name	Tertiary Affiliation - Other	Tertiary Affiliation Original Language	Tertiary Affiliation City	Tertiary Affiliation State or Province	Tertiary Affiliation Country
Prof. Dr.	Foad			Abd-Allah	MD		foad.abdallah@kasralainy.edu.eg	Department of Neurology	Cairo University			Cairo		Egypt
Dr.	Amir			Abdoli	PhD		amirabdoli15@yahoo.com	Department of Parasitology and Mycology	Jahrom University of Medical Sciences			Jahrom		Iran
Asst. Prof.	Akine	Eshete		Abosetugn	MPH		akine.eshete@yahoo.com	Department of Public Health	Debre Berhan University			Debre Brehan	Amhara Regional State	Ethiopia
Mr.	Woldu	Aberhe		Abrha	MSc		aberhewoldu@gmail.com	Department of Adult Health Nursing	Aksum University			Aksum	Tigray	Ethiopia
Dr.	Ahmed			Abualhasan	MD		aadawood@kasralainy.edu.eg	Department of Neurology	Cairo University			Cairo		Egypt
Dr.	Eman			Abu-Gharbieh	PhD		eabugharbieh@sharjah.ac.ae	Department of Clinical Sciences	University of Sharjah			Sharjah		United Arab Emirates
Dr.	Rufus	Olusola		Akinyemi	PhD		rufusakinyemi@yahoo.com	Institute for Advanced Medical Research and Training	University of Ibadan			Ibadan		Nigeria	Institute of Neuroscience	Newcastle University			Newcastle upon Tyne		United Kingdom
Asst. Prof.	Fares			Alahdab	MSc		fares.alahdab@gmail.com	Mayo Evidence-based Practice Center	Mayo Clinic Foundation for Medical Education and Research			Rochester	MN	United States
Dr.	Fahad	Mashhour		Alanezi	PhD		fmoalanezi@iau.edu.sa		Imam Abdulrahman Bin Faisal University			Dammam		Saudi Arabia
Dr.	Vahid			Alipour	PhD		vahid.alipoor1360@yahoo.com	Health Management and Economics Research Center	Iran University of Medical Sciences			Tehran		Iran	Health Economics Department	Iran University of Medical Sciences			Tehran		Iran
Dr.	Iman			Ansari	MD		dransarieman@yahoo.com	Medical Students Research Committee	Other	Shahed University		Tehran		Iran
Dr.	Jalal			Arabloo	PhD		arabloo_j64@yahoo.com	Health Management and Economics Research Center	Iran University of Medical Sciences			Tehran		Iran
Dr.	Amir			Ashraf-Ganjouei	MD		a-ganjouei@student.tums.ac.ir	Students' Scientific Research Center	Tehran University of Medical Sciences			Tehran		Iran
Dr.	Abolfazl			Avan	MD		abolfazl.avan@gmail.com	Department of Public Health	Mashhad University of Medical Sciences			Mashhad		Iran
Asst. Prof.	Getinet			Ayano	MSc		babiget2015@gmail.com	School of Public Health	Curtin University			Perth	WA	Australia
Prof. Dr.	Zaheer-Ud-Din			Babar	PhD		z.babar@hud.ac.uk	Department of Pharmacy	Other	University of Huddersfield		Huddersfield	United Kingdom	United Kingdom
Assoc. Prof.	Atif	Amin		Baig	PhD		atifameen01@gmail.com	Unit of Biochemistry	Other	Sultan Zainal Abidin University	Universiti Sultan Zainal Abidin	Kuala Terengganu		Malaysia
Prof. Dr.	Maciej			Banach	PhD		maciej.banach@icloud.com	Department of Hypertension	Medical University of Lodz			Lodz		Poland		Polish Mothers' Memorial Hospital Research Institute			Lodz		Poland
Prof. Dr.	Miguel	A		Barboza	MD		miguel.barboza_e@ucr.ac.cr	Department of Neurosciences	Costa Rican Department of Social Security			San Jose		Costa Rica	School of Medicine	University of Costa Rica			San Pedro		Costa Rica
Prof.	Suzanne	Lyn		Barker-Collo	PhD		s.barker-collo@auckland.ac.nz	School of Psychology	University of Auckland			Auckland		New Zealand
Prof. Dr.	Bernhard	T		Baune	PhD		bernhard.baune@icloud.com	Department of Psychiatry	University of Münster			Münster		Germany	Department of Psychiatry	Melbourne Medical School			Melbourne		Australia
Dr.	Akshaya	Srikanth	Srikanth	Bhagavathula	PharmD		akshaypharmd@gmail.com	Department of Social and Clinical Pharmacy	Charles University			Hradec Kralova		Czech Republic	Institute of Public Health	United Arab Emirates University			Al Ain		United Arab Emirates
Ms.	Krittika			Bhattacharyya	MSc		kb1@nibmg.ac.in	Department of Statistical and Computational Genomics	National Institute of Biomedical Genomics			Kalyani		India	Department of Statistics	University of Calcutta			Kolkata		India
Dr.	Ali			Bijani	PhD		alibijani@yahoo.com	Social Determinants of Health Research Center	Babol University of Medical Sciences			Babol		Iran
Prof. Dr.	Antonio			Biondi	PhD		abiondi@unict.it	Department of General Surgery and Medical-Surgical Specialties	University of Catania			Catania		Italy
Mr.	Tsegaye	Adane		Birhan	MSc		tseg729@gmail.com	Department of Environmental and Occupational Health and Safety	University of Gondar			Gondar	Gondar	Ethiopia
Prof.	Atanu			Biswas	DM		atabis@gmail.com	Department of Neurology	Institute of Post-Graduate Medical Education and Research and Seth Sukhlal Karnani Memorial Hospital			Kolkata		India
Asst. Prof.	Srinivasa Rao			Bolla	PhD		bolla.srinivas@gmail.com	Department of Biomedical Sciences	Other	Nazarbayev University		Nur-Sultan City		Kazakhstan
Dr.	Archith			Boloor	MD		archith_boloor@yahoo.co.in	Department of Internal Medicine	Manipal Academy of Higher Education			Mangalore		India
Prof. Dr.	Carol			Brayne	MD		carol.brayne@medschl.cam.ac.uk	Department of Public Health and Primary Care	University of Cambridge			Cambridge	Cambridgeshire	United Kingdom
Prof. Dr.	Hermann			Brenner	MD		h.brenner@dkfz.de	Division of Clinical Epidemiology and Aging Research	German Cancer Research Center			Heidelberg		Germany
Dr.	Katrin			Burkart	PhD		katburk@uw.edu	Institute for Health Metrics and Evaluation	University of Washington			Seattle	WA	United States	Department of Health Metrics Sciences, School of Medicine	University of Washington			Seattle	WA	United States
Dr.	Richard	A		Burns	PhD		richard.burns@anu.edu.au	Research School of Population Health	Australian National University			Canberra	ACT	Australia
Prof. Dr.	Sharath			Burugina Nagaraja	MD		sharathbn@yahoo.com	Department of Community Medicine	Other	Employee State Insurance Post Graduate Institute of Medical Sciences and Research		Bangalore		India
Prof. Dr.	Felix			Carvalho	PhD		felixdc@ff.up.pt	Research Unit on Applied Molecular Biosciences (UCIBIO)	University of Porto			Porto		Portugal
Dr.	Luis	F	S	Castro-de-Araujo	PhD		ldearaujo@unimelb.edu.au	Department of Psychiatry	University of Melbourne			Melbourne	VIC	Australia
Dr.	Ferrán			Catalá-López	PhD		ferran_catala@hotmail.com	National School of Public Health	Institute of Health Carlos III			Madrid		Spain	Clinical Epidemiology Program	Ottawa Hospital Research Institute			Ottawa	ON	Canada
Prof.	Ester			Cerin	PhD		ester.cerin@acu.edu.au	Mary MacKillop Institute for Health Research	Australian Catholic University			Melbourne	VIC	Australia	School of Public Health	University of Hong Kong			Hong Kong		China
Prof.	Nicolas			Cherbuin	PhD		nicolas.cherbuin@anu.edu.au	Research School of Population Health	Australian National University			Canberra	ACT	Australia
Dr.	Jee-Young	Jasmine		Choi	PhD		jasminechoi2@snu.ac.kr	Biomedical Informatics	Seoul National University Hospital			Seoul	Seoul	South Korea
Dr.	Dinh-Toi			Chu	PhD		chudinhtoi.hnue@gmail.com	Faculty of Biology	Hanoi National University of Education			Hanoi		Vietnam
Mr.	Baye			Dagnew	MSc		bayedagnew7@gmail.com	Department of Human Physiology	University of Gondar			Gondar	Gondar	Ethiopia
	Xiaochen			Dai	PhD		xdai88@uw.edu	Institute for Health Metrics and Evaluation	University of Washington			Seattle	WA	United States
Prof.	Lalit			Dandona	MD		dandona@uw.edu		Public Health Foundation of India			Gurugram		India	Institute for Health Metrics and Evaluation	University of Washington			Seattle	WA	United States		Indian Council of Medical Research			New Delhi		India
Prof.	Rakhi			Dandona	PhD		rakhi.dandona@phfi.org		Public Health Foundation of India			Gurugram		India	Institute for Health Metrics and Evaluation	University of Washington			Seattle	WA	United States	Department of Health Metrics Sciences, School of Medicine	University of Washington			Seattle	WA	United States
Prof. Dr.	Daniel			Diaz	PhD		ddiaz@ciencias.unam.mx	Center of Complexity Sciences	National Autonomous University of Mexico			Mexico City		Mexico	Faculty of Veterinary Medicine and Zootechnics	Autonomous University of Sinaloa			Culiacán Rosales		Mexico
Dr.	Zahra Sadat			Dibaji Forooshani	PhD		minbirarzim@gmail.com		Tehran University of Medical Sciences			Tehran		Iran
Assoc. Prof.	Abdel			Douiri	PhD		abdel.douiri@kcl.ac.uk	School of Population Health and Environmental Sciences	King's College London			London		United Kingdom
Prof.	Bruce	B		Duncan	PhD		bbduncan@ufrgs.br	Postgraduate Program in Epidemiology	Federal University of Rio Grande do Sul			Porto Alegre		Brazil
Prof. Dr.	David			Edvardsson	PhD		d.edvardsson@latrobe.edu.au	School of Nursing and Midwifery	La Trobe University			Melbourne	VIC	Australia	Department of Nursing	Umeå University			Umea		Sweden
Assoc. Prof.	Shaimaa	I.		El-Jaafary	MD		shaimaa_jafary@kasralainy.edu.eg	Department of Neurology	Cairo University			Cairo		Egypt
Dr.	Khalil			Eskandari	PhD		khalileskandari@yahoo.com	Department of Medicinal Chemistry	Kerman University of Medical Sciences			Kerman		Iran	Pharmaceutics Research Center	Kerman University of Medical Sciences			Kerman		Iran
Asst. Prof.	Sharareh			Eskandarieh	PhD		sh_eskandarieh@yahoo.com	Multiple Sclerosis Research Center	Tehran University of Medical Sciences			Tehran		Iran
Prof.	Valery	L.		Feigin	PhD		valery.feigin@aut.ac.nz	National Institute for Stroke and Applied Neurosciences	Auckland University of Technology			Auckland		New Zealand	Institute for Health Metrics and Evaluation	University of Washington			Seattle	WA	United States		Research Center of Neurology			Moscow		Russia
Dr.	Seyed-Mohammad			Fereshtehnejad	PhD		sm.fereshtehnejad@ki.se	Department of Neurobiology	Karolinska Institute			Stockholm		Sweden	Division of Neurology	University of Ottawa			Ottawa	ON	Canada
Prof. Dr.	Eduarda			Fernandes	PhD		egracas@ff.up.pt	Associated Laboratory for Green Chemistry (LAQV)	University of Porto			Porto		Portugal
Dr.	Pietro			Ferrara	MD		pietroferrara89@gmail.com	Research Center on Public Health	University of Milan Bicocca			Monza		Italy
Dr.	Irina			Filip	MD		ifilip@atsu.edu	Psychiatry Department	Kaiser Permanente			Fontana	CA	United States	School of Health Sciences	A.T. Still University			Mesa	AZ	United States
Dr.	Florian			Fischer	PhD		florian.fischer@rwu.de	Institute of Gerontological Health Services and Nursing Research	Other	Ravensburg-Weingarten University of Applied Sciences		Weingarten		Germany
Dr.	Shilpa			Gaidhane	PhD		drshilpagaidhane@gmail.com	Department of Medicine		Datta Meghe Institute of Medical Science		Wardha		India
Mr.	Kidane	Zereabruk		Gebregzabiher	MSc		zereabrukkidane@gmail.com	Department of Adult Health Nursing	Aksum University			Aksum	Tigray	Ethiopia
Mr.	Ahmad			Ghashghaee	BSc		ahmad.ghashghaee1996@gmail.com	Health Management and Economics Research Center	Iran University of Medical Sciences			Tehran		Iran	Student Research Committee	Iran University of Medical Sciences			Tehran		Iran
Mr.	Asadollah			Gholamian	MSc		gh.bio79@gmail.com	Young Researchers and Elite Club	Islamic Azad University			Rasht		Iran	Department of Biology	Islamic Azad University			Tehran		Iran
Assoc. Prof.	Elena	V.		Gnedovskaya	PhD		gnedovskaya@mail.ru	Third Department of Neurology	Research Center of Neurology			Moscow		Russia
Assoc. Prof.	Mahaveer			Golechha	PhD		mahaveeraiims@yahoo.co.in	Health Systems and Policy Research	Other	Indian Institute of Public Health Gandhinagar		Gandhinagar		India
Prof.	Rajeev			Gupta	MD		rajeevgg@gmail.com	Department of Preventive Cardiology	Eternal Heart Care Centre & Research Institute			Jaipur		India	Department of Medicine	Mahatma Gandhi University Medical Sciences			Jaipur		India
Dr.	Vladimir			Hachinski	DSc		rebecca.clarke@lhsc.on.ca	Clinical Neurological Sciences	The University of Western Ontario			London	ON	Canada		Lawson Health Research Institute			London	ON	Canada
Prof.	Samer			Hamidi	DrPH		s.hamidi@hbmsu.ac.ae	School of Health and Environmental Studies	Hamdan Bin Mohammed Smart University			Dubai		United Arab Emirates
Prof.	Graeme	J		Hankey	MD		graeme.hankey@uwa.edu.au	Medical School	University of Western Australia			Perth	WA	Australia	Department of Neurology	Sir Charles Gairdner Hospital			Perth	WA	Australia
Dr.	Josep	Maria		Haro	MD		jmharo@comb.cat	Research Unit	University of Barcelona			Sant Boi de Llobregat, Barcelona		Spain		Biomedical Research Networking Center for Mental Health Network (CiberSAM)			Barcelona		Spain
Assoc. Prof.	Amr			Hassan	MD		amrhasanneuro@kasralainy.edu.eg	Department of Neurology	Cairo University			Cairo		Egypt
Prof.	Simon	I		Hay	FMedSci		sihay@uw.edu	Institute for Health Metrics and Evaluation	University of Washington			Seattle	WA	United States	Department of Health Metrics Sciences, School of Medicine	University of Washington			Seattle	WA	United States
Dr.	Golnaz			Heidari	MD		golnaz.heidari@gmail.com		Independent Consultant			Santa Clara	CA	United States
Mr.	Reza			Heidari-Soureshjani	MSc		heidari.reza1995@gmail.com	School of Nursing and Midwifery	Tehran University of Medical Sciences			Tehran		Iran
Prof.	Mowafa			Househ	PhD		mowafah@gmail.com	College of Science and Engineering	Hamad Bin Khalifa University			Doha		Qatar
Dr.	Rabia			Hussain	PhD		rabia.hussain2010@gmail.com	School of Pharmaceutical Sciences	University of Science Malaysia			Penang	Pulau Penang	Malaysia
Prof.	Bing-Fang			Hwang	PhD		bfhwang@mail.cmu.edu.tw	Department of Occupational Safety and Health	China Medical University			Taichung		Taiwan
Dr.	Irena	M.		Ilic	PhD		ajrini10@gmail.com	Faculty of Medicine	University of Belgrade			Belgrade	Serbia	Serbia
Prof. Dr.	Milena	D.		Ilic	PhD		drmilenailic@yahoo.com	Department of Epidemiology	University of Kragujevac			Kragujevac	Serbia	Serbia
Dr.	Seyed Sina	Naghibi		Irvani	MD		sina.irvani@gmail.com	Research Institute for Endocrine Sciences	Shahid Beheshti University of Medical Sciences			Tehran		Iran
Prof. Dr.	Hiroyasu			Iso	MD		iso@pbhel.med.osaka-u.ac.jp	Public Health Department of Social Medicine	Other	Osaka University		Suita	Osaka	Japan
Dr.	Masao			Iwagami	PhD		iwagami-tky@umin.ac.jp	Department of Health Services Research	University of Tsukuba			Tsukuba		Japan	Department of Non-Communicable Disease Epidemiology	London School of Hygiene & Tropical Medicine			London		United Kingdom
Mr.	Ravi	Prakash		Jha	MSc		ravijha0292@gmail.com	Department of Community Medicine	Other	Dr. Baba Saheb Ambedkar Medical College & Hospital		Delhi		India	Department of Community Medicine	Banaras Hindu University			Varanasi		India
Dr.	Rizwan			Kalani	MD		rkalani@uw.edu	Department of Neurology	University of Washington			Seattle	WA	United States
Dr.	Himal			Kandel	PhD		drhimalkandel@gmail.com	Ophthalmology Department	University of Sydney			Sydney	NSW	Australia	Ophthalmology Department	Sydney Local Health District			Sydney	NSW	Australia
Dr.	André			Karch	MD		andre.karch@ukmuenster.de	Institute for Epidemiology and Social Medicine	University of Münster			Münster		Germany
Asst. Prof.	Ayele Semachew			Kasa	MSc		finoteayu24@gmail.com	Department of Adult Health Nursing	Bahir Dar University			Bahir Dar		Ethiopia
Prof.	Andre	Pascal		Kengne	PhD		andre.kengne@mrc.ac.za	Non-Communicable Diseases Research Unit	Medical Research Council South Africa			Cape Town		South Africa	Department of Medicine	University of Cape Town			Cape Town		South Africa
Dr.	Young-Eun			Kim	PhD		kimyes4454@gmail.com	Big Data Department	Other	National Health Insurance Service		Wonju		South Korea
Assoc. Prof.	Yun Jin			Kim	PhD		yjkim@xmu.edu.my	School of Traditional Chinese Medicine	Xiamen University Malaysia			Sepang	Selangor	Malaysia
Assoc. Prof.	Sezer			Kisa	PhD		sezerkisa@hotmail.com	Department of Nursing and Health Promotion	Oslo Metropolitan University			Oslo		Norway
Prof. Dr.	Adnan			Kisa	PhD		akisa99@hotmail.com	School of Health Sciences	Kristiania University College			Oslo		Norway	Global Community Health and Behavioral Sciences	Tulane University			New Orleans	LA	United States
Prof.	Mika			Kivimäki	PhD		m.kivimaki@ucl.ac.uk	Department of Epidemiology and Public Health	University College London			London		United Kingdom	Department of Public Health	University of Helsinki			Helsinki		Finland
Dr.	Hamidreza			Komaki	MD		komaki2004@gmail.com	Neurophysiology Research Center	Hamadan University of Medical Sciences			Hamadan		Iran	Brain Engineering Research Center	Institute for Research in Fundamental Sciences			Tehran		Iran
Dr.	Ai			Koyanagi	MD		a.koyanagi@pssjd.org	CIBERSAM	San Juan de Dios Sanitary Park			Sant Boi de Llobregat		Spain		Catalan Institution for Research and Advanced Studies (ICREA)			Barcelona		Spain
Prof.	Walter	A		Kukull	PhD		kukull@uw.edu	Department of Epidemiology	University of Washington			Seattle	WA	United States
Dr.	G Anil			Kumar	PhD		anil.kumar@phfi.org		Public Health Foundation of India			Gurugram		India
Dr.	Manasi			Kumar	PhD		m.kumar@ucl.ac.uk	Department of Psychiatry	University of Nairobi			Nairobi		Kenya	Division of Psychology and Language Sciences	University College London			London		United Kingdom
Prof.	Iván			Landires	MD		ilandires@institutodecienciasmedicas.org	Unit of Genetics and Public Health	Other	Institute of Medical Sciences		Las Tablas		Panama		Ministry of Health			Herrera		Panama
Ms.	Matilde			Leonardi	MD		matilde.leonardi@istituto-besta.it	Neurology, Public Health and Disability Unit	Other	Carlo Besta Neurological Institute IRCCS		Milan		Italy
Prof.	Stephen	S		Lim	PhD		stevelim@uw.edu	Institute for Health Metrics and Evaluation	University of Washington			Seattle	WA	United States	Department of Health Metrics Sciences, School of Medicine	University of Washington			Seattle	WA	United States
Dr.	Xuefeng			Liu	PhD		liuxf@umich.edu	Department of Systems, Populations, and Leadership	University of Michigan			Ann Arbor	MI	United States
Prof. Dr.	Giancarlo			Logroscino	PhD		giancarlo.logroscino@uniba.it	Department of Basic Medical Sciences, Neuroscience and Sense Organs	University of Bari Aldo Moro			Bari		Italy	Department of Clinical Research in Neurology	Fondazione Cardinale Giovanni Panico Hospital			Tricase		Italy
Prof.	Alan	D		Lopez	PhD		alan.lopez@unimelb.edu.au	Melbourne School of Population and Global Health	University of Melbourne			Melbourne	VIC	Australia	Institute for Health Metrics and Evaluation	University of Washington			Seattle	WA	United States	Department of Health Metrics Sciences, School of Medicine	University of Washington			Seattle	WA	United States
Prof. Dr.	Stefan			Lorkowski	PhD		stefan.lorkowski@uni-jena.de	Institute of Nutritional Sciences	Friedrich Schiller University Jena			Jena		Germany		Competence Cluster for Nutrition and Cardiovascular Health (nutriCARD)			Jena		Germany
Prof.	Clement	T		Loy	MD		clement.loy@sydney.edu.au	Brain and Mind Centre	University of Sydney			Sydney	NSW	Australia		Other	The Garvan Institute of Medical Research		Sydney	NSW	Australia
Dr.	Hawraz	Ibrahim		M. Amin	PhD		hawraz.mohammedamin@uniupo.it	Department of Pharmaceutical Science	Other	University of Eastern Piedmont		Novara	Novara	Italy	Chemistry Department	Salahaddin University-Erbil			Erbil	Erbil	Iraq
Dr.	Navid			Manafi	MD		drnavidmanafi@gmail.com	School of Medicine	Iran University of Medical Sciences			Tehran	Tehran	Iran	School of Medicine	University of Manitoba			Winnipeg	MB	Canada
Assoc. Prof.	Narayana			Manjunatha	MD		manjunatha.adc@gmail.com	Department of Psychiatry	National Institute of Mental Health and Neurosciences			Bengalore		India
Prof. Dr.	Man Mohan			Mehndiratta	MD		mmehndi@hotmail.com	Neurology Department	Janakpuri Super Specialty Hospital Society			New Delhi		India	Department of Neurology	Other	Govind Ballabh Institute of Medical Education and Research		New Delhi		India
Prof. Dr.	Ritesh	G		Menezes	MD		mangalore971@yahoo.co.in	Forensic Medicine Division	Imam Abdulrahman Bin Faisal University			Dammam		Saudi Arabia
Assoc. Prof.	Atte			Meretoja	MD		atte.meretoja@hus.fi	Neurology Unit	Helsinki University Hospital			Helsinki		Finland	School of Health Sciences	University of Melbourne			Melbourne	VIC	Australia
Dr.	Alexander			Merkin	PhD		a.g.merkin@ya.ru	National Institute for Stroke and Applied Neurosciences	Auckland University of Technology			Auckland		New Zealand
Mrs.	Workua	Mekonnen		Metekiya	MSc		werkuamekonen@gmail.com	Department of Psychiatry	Mekelle University			Mekelle	Tigray	Ethiopia
Dr.	Awoke	Temesgen		Misganaw	PhD		awoket@uw.edu	Department of Health Metrics Sciences, School of Medicine	University of Washington			Seattle	WA	United States	National Data Management Center	Ethiopian Public Health Institute			Addis Ababa		Ethiopia
Dr.	Bahram			Mohajer	MD		mohajer.bahram@gmail.com	Non-communicable Diseases Research Center	Tehran University of Medical Sciences			Tehran		Iran
Prof. Dr.	Norlinah			Mohamed Ibrahim	MD		norlinah@gmail.com	Department of Medicine	National University of Malaysia Medical Center			Bandar Tun Razak	Kuala Lumpur	Malaysia
Assoc. Prof.	Yousef			Mohammad	MD		ymohamma9@gmail.com	Internal Medicine Department	King Saud University			Riyadh		Saudi Arabia
Dr.	Archisman			Mohapatra	MD		archismn@gmail.com	Epidemiology Department	Other	GRID Council		Bhubaneswar	Odisha	India
Dr.	Farnam			Mohebi	MD		farnam.mohebi@gmail.com	Non-communicable Diseases Research Center	Tehran University of Medical Sciences			Tehran		Iran	National Institute of Health Research (NIHR)	Tehran University of Medical Sciences			Tehran		Iran
Prof.	Ali	H		Mokdad	PhD		mokdaa@uw.edu	Institute for Health Metrics and Evaluation	University of Washington			Seattle	WA	United States	Department of Health Metrics Sciences, School of Medicine	University of Washington			Seattle	WA	United States
Prof.	Stefania			Mondello	MD		stm_mondello@hotmail.com	Department of Biomedical and Dental Sciences and Morphofunctional Imaging	Messina University			Messina		Italy
Asst. Prof.	Tilahun	Belete		Mossie	MSc		tilahunbe100@gmail.com	Department of Psychiatry	Bahir Dar University			Bahir Dar		Ethiopia
Dr.	Anwar			Mulugeta	PhD		anwarmulugeta.gebremichael@unisa.edu.au	Australian Centre for Precision Health	University of South Australia			Adelaide	South Australia	Australia	Department of Pharmacology and Clinical Pharmacy	Addis Ababa University			Addis Ababa	Addis Ababa	Ethiopia
Prof. Dr.	Gabriele			Nagel	PhD		gabriele.nagel@uni-ulm.de	Institute of Epidemiology and Medical Biometry	Ulm University			Ulm		Germany
Assoc. Prof.	Dr	Muhammad		Naveed	PhD		naveed.quaidian@gmail.com	Department of Biotechnology	Other	University of Central Punjab		Lahore	Punjab	Pakistan
Prof. Dr.	Vinod	C		Nayak	MD		vinod.nayak@manipal.edu	Department of Forensic Medicine and Toxicology	Manipal Academy of Higher Education			Manipal		India
Mrs.	Sandhya			Neupane Kandel	BSN		sandhyaneupanedang@gmail.com	Bupa Clemton Park	Other	Bupa		Sydney	NSW	Australia
Mr.	Son	Hoang		Nguyen	BS		son.coentt@gmail.com	Center of Excellence in Behavioral Medicine	Nguyen Tat Thanh University			Ho Chi Minh City		Vietnam
Ms.	Huong	Lan	Thi	Nguyen	MPH		huong.ighi@gmail.com	Institute for Global Health Innovations	Duy Tan University			Hanoi	Da Nang	Vietnam
	Emma			Nichols	MPH		eln1@uw.edu	Institute for Health Metrics and Evaluation	University of Washington			Seattle	WA	United States
Dr.	Virginia			Nunez-Samudio	PhD		vnunez@institutodecienciasmedicas.org	Unit of Microbiology and Public Health	Other	Institute of Medical Sciences		Las Tablas		Panama	Department of Public Health	Ministry of Health			Herrera		Panama
Dr.	Felix	Akpojene		Ogbo	PhD		fogbo152@gmail.com	Translational Health Research Institute	Western Sydney University			Sydney	NSW	Australia
Dr.	Andrew	T		Olagunju	MD		andytinu@gmail.com	Department of Psychiatry and Behavioural Neurosciences	McMaster University			Hamilton	ON	Canada	Department of Psychiatry	University of Lagos			Lagos		Nigeria
Assoc. Prof.	Hans			Orru	PhD		hans.orru@ut.ee	Institute of Family Medicine and Public Health	University of Tartu			Tartu		Estonia	Section of Sustainable Health	Umeå University			Umea		Sweden
Prof.	Sergej	M		Ostojic	PhD		sergej.ostojic@chess.edu.rs	Department of Biomedical Sciences	Other	University of Novi Sad		Novi Sad	Vojvodina	Serbia
	Samuel	M		Ostroff	PhD		sostroff@uw.edu	Institute for Health Metrics and Evaluation	University of Washington			Seattle	WA	United States	Henry M Jackson School of International Studies	University of Washington			Seattle	WA	United States
Mr.	Nikita			Otstavnov	BA		nikita.otstss@gmail.com	Laboratory of Public Health Indicators Analysis and Health Digitalization	Moscow Institute of Physics and Technology			Dolgoprudny		Russia
Dr.	Stanislav	S		Otstavnov	PhD		comte.otstss@gmail.com	Laboratory of Public Health Indicators Analysis and Health Digitalization	Moscow Institute of Physics and Technology			Dolgoprudny		Russia	Department of Project Management	National Research University Higher School of Economics			Moscow		Russia
Prof.	Mayowa	O		Owolabi	DrM		mayowaowolabi@yahoo.com	Department of Medicine	University of Ibadan			Ibadan		Nigeria	Department of Medicine	University College Hospital, Ibadan			Ibadan		Nigeria
Dr.	Mona			Pathak	PhD		mona.pathak19@gmail.com	Research & Development Department	Other	Kalinga Institute of Medical Sciences		Bhubaneswar		India
Assoc. Prof.	Hamidreza			Pazoki Toroudi	PhD		pazoki1970@gmail.com	Department of Physiology	Iran University of Medical Sciences			Tehran		Iran	Physiology Research Center	Iran University of Medical Sciences			Tehran		Iran
Dr.	Carrie	B		Peterson	PhD		carriebethpeterson@gmail.com	Gerontology, Dementia and Digital Health	Independent Consultant			Copenhagen		Denmark
Mr.	Hai	Quang		Pham	MD		qhai.ighi@gmail.com	Institute for Global Health Innovations	Duy Tan University			Hanoi	Da Nang	Vietnam
Prof.	Michael	R		Phillips	MD		mphillipschina@outlook.com	Shanghai Mental Health Center	Shanghai Jiao Tong University			Shanghai		China	Department of Psychiatry	Columbia University			New York City	NY	United States
Prof. Dr.	Michael	A		Piradov	DSc		mpi711@gmail.com		Research Center of Neurology			Moscow		Russia
Dr.	Faheem	Hyder		Pottoo	PhD		fahihyder@gmail.com	Department of Pharmacology	Imam Abdulrahman Bin Faisal University			Dammam		Saudi Arabia
Dr.	Sergio	I		Prada	PhD		sergio.prada@fvl.org.co	Clinical Research Center	Other	Valle del Lili Foundation	(Centro de Investigaciones Clinicas, Fundación Valle del Lili)	Cali		Colombia	PROESA	ICESI University		(Centro PROESA, Universidad ICESI)	Cali		Colombia
Mr.	Dimas	Ria	Angga	Pribadi	MSc		dimasriaanggapribadi@icloud.com	Health Sciences Department	Muhammadiyah University of Surakarta			Sukoharjo	JAWA TENGAH	Indonesia
Asst. Prof.	Amir			Radfar	MD		aradfar@atsu.edu	College of Medicine	University of Central Florida			Orlando	FL	United States
Dr.	Alberto			Raggi	PhD		alberto.raggi@istituto-besta.it	Neurology, Public Health and Disability Unit	Other	Carlo Besta Neurological Institute IRCCS		Milan		Italy
Asst. Prof.	Fakher			Rahim	PhD		bioinfo2003@gmail.com	Thalassemia and Hemoglobinopathy Research Center	Ahvaz Jundishapur University of Medical Sciences			Ahvaz	Iran (the Islamic Republic of)	Iran	Metabolomics and Genomics Research Center	Tehran University of Medical Sciences			Tehran		Iran
Dr.	Pradhum			Ram	MD		rampradhum@gmail.com	Department of Cardiology	Emory University			Atlanta	GA	United States
Mr.	Juwel			Rana	MPH		juwel.rana01@northsouth.edu	Department of Public Health	Other	North South University		Dhaka	Dhaka	Bangladesh	Department of Biostatistics and Epidemiology	University of Massachusetts Amherst			Amherst	Massachusetts	United States
Asst. Prof.	Vahid			Rashedi	PhD		vahidrashedi@yahoo.com	Tehran Institute of Psychiatry	Iran University of Medical Sciences			Tehran		Iran
Prof. Dr.	Salman			Rawaf	MD		s.rawaf@imperial.ac.uk	Department of Primary Care and Public Health	Imperial College London			London	London	United Kingdom	Academic Public Health England	Public Health England			London		United Kingdom
Dr.	David	Laith		Rawaf	MD		davidlaith@doctors.org.uk	WHO Collaborating Centre for Public Health Education and Training	Imperial College London			London	London	United Kingdom		University College London Hospitals			London		United Kingdom
	Nickolas			Reinig	BS		ntr2@uw.edu	Institute for Health Metrics and Evaluation	University of Washington			Seattle	WA	United States
Prof. Dr.	Nima			Rezaei	PhD		rezaei_nima@yahoo.com	Research Center for Immunodeficiencies	Tehran University of Medical Sciences			Tehran		Iran	Network of Immunity in Infection, Malignancy and Autoimmunity (NIIMA)	Universal Scientific Education and Research Network (USERN)			Tehran		Iran
Prof.	Stephen	R		Robinson	PhD		stephen.robinson@rmit.edu.au	Department of Psychology	Royal Melbourne Institute of Technology University			Bundoora	VIC	Australia
Dr.	Michele			Romoli	MD		romoli.mic@gmail.com	Department of Neuroscience	University of Perugia			Perugia		Italy	Department of Neurology	Other	Rimini "Infermi" Hospital - AUSL Romagna		Rimini		Italy
Prof. Dr.	Perminder	S		Sachdev	MD		p.sachdev@unsw.edu.au	School of Psychiatry	University of New South Wales			Kensington	NSW	Australia	Neuropsychiatric Institute	Prince of Wales Hospital			Randwick	NSW	Australia
Dr.	Ramesh			Sahathevan	PhD		rameshsahathevan@gmail.com	Internal Medicine Servcies	Ballarat Health Service			Ballarat	Victoria	Australia	School of Health Sciences	University of Melbourne			Melbourne	VIC	Australia
Assoc. Prof.	Amirhossein			Sahebkar	PhD		amir_saheb2000@yahoo.com	Halal Research Center of IRI	Other	Food and Drug Administration of the Islamic Republic of Iran		Tehran		Iran	Neurogenic Inflammation Research Center	Mashhad University of Medical Sciences			Mashhad		Iran
Prof.	Mohammad Ali			Sahraian	MD		sahraian1350@yahoo.com	Multiple Sclerosis Research Center	Tehran University of Medical Sciences			Tehran		Iran
Dr.	Davide			Sattin	PsyD		davide.sattin@istituito-besta.it	Neurology, Public Health and Disability Unit	Other	Carlo Besta Neurological Institute IRCCS		Milan		Italy
Dr.	Mete			Saylan	MD		msaylan@istanbul.edu.tr	Market Access	Bayer			Istanbul		Turkey
Assoc. Prof.	Mehdi			Sayyah	MD		sayah_bargard@aol.com	Education Development Center	Ahvaz Jundishapur University of Medical Sciences			Ahvaz	Khuzestan	Iran
Dr.	Silvia			Schiavolin	MSc		silvia.schiavolin@istituto-besta.it	Neurology, Public Health and Disability Unit	Other	Carlo Besta Neurological Institute IRCCS		Milan		Italy
Prof.	Maria	Inês		Schmidt	PhD		mischmidt49@gmail.com	Postgraduate Program in Epidemiology	Federal University of Rio Grande do Sul			Porto Alegre		Brazil
Dr.	Izza			Shahid	MBBS		izzashahid8@gmail.com	Department of Internal Medicine	Other	Ziauddin University		Karachi	Sindh	Pakistan
Dr.	Masood	Ali		Shaikh	MD		masoodalishaikh@gmail.com		Independent Consultant			Karachi		Pakistan
Dr.	Mika			Shigematsu	PhD		mikas@nih.go.jp		National Institute of Infectious Diseases			Tokyo		Japan
Prof.	Jae Il			Shin	MD		pedshin2000@gmail.com	College of Medicine	Yonsei University			Seoul	Korea (the Republic of)	South Korea
Dr.	Rahman			Shiri	PhD		rahman.shiri@ttl.fi		Finnish Institute of Occupational Health			Helsinki		Finland
Dr.	Tariq	Jamal		Siddiqi	MB		tariq.jamal.siddiqi@gmail.com	Department of Medicine	Dow University of Health Sciences			Karachi		Pakistan
Dr.	João	Pedro		Silva	PhD		jp.silva@gmail.com	Research Unit on Applied Molecular Biosciences (UCIBIO)	University of Porto			Porto		Portugal
Prof. Dr.	Jasvinder	A.		Singh	MD		jasvinder.md@gmail.com	School of Medicine	University of Alabama at Birmingham			Birmingham	AL	United States	Medicine Service	US Department of Veterans Affairs (VA)			Birmingham	AL	United States
Asst. Prof.	Amin			Soheili	PhD		soheili.a1991@gmail.com	Nursing Care Research Center	Semnan University of Medical Sciences			Semnan		Iran
Miss	Emma	Elizabeth		Spurlock	BA		spurle@uw.edu	Institute for Health Metrics and Evaluation	University of Washington			Seattle	WA	United States
Prof. Dr.	Cassandra	E	I	Szoeke	PhD		cszoeke@unimelb.edu.au	Faculty of Medicine, Dentistry and Health Sciences	University of Melbourne			Melbourne	VIC	Australia	The Brain Institute	Other	Australian Healthy Ageing Organisation		Melbourne	VIC	Australia
Prof. Dr.	Rafael			Tabarés-Seisdedos	PhD		rafael.tabares@uv.es	Department of Medicine	University of Valencia			Valencia		Spain	Carlos III Health Institute	Biomedical Research Networking Center for Mental Health Network (CiberSAM)			Madrid		Spain
Mr.	Biruk	Wogayehu		Taddele	MPH		biruk900zelalem@gmail.com	Department of Pharmacy	Other	Arbaminch College of Health Sciences		Arba Minch	Southern Ethiopia	Ethiopia
Dr.	Bhaskar			Thakur	PhD		bhaskarstatistics@gmail.com	Division of Biostatistics and Epidemiology	Texas Tech University			El Paso	TX	United States	Massachusetts Veterans Epidemiology Research and Information Center (MAVERIC) & CSP Coordinating Center	Harvard University			Boston	MA	United States
Dr.	Akhil Soman			ThekkePurakkal	PhD		akhil.soman@phfi.org	Disease Burden Department	Public Health Foundation of India			Gurugram	National Capital Region	India
Dr.	Marcos	Roberto		Tovani-Palone	PhD		marcos_palone@hotmail.com	Department of Pathology and Legal Medicine	University of São Paulo			Ribeirão Preto		Brazil		Other	Modestum LTD		London		United Kingdom
Assoc. Prof.	Bach	Xuan		Tran	PhD		bach.jhu2@gmail.com	Department of Health Economics	Hanoi Medical University			Hanoi		Vietnam
	Ravensara	S		Travillian	PhD		zooinformatics@gmail.com	Institute for Health Metrics and Evaluation	University of Washington			Seattle	WA	United States
Prof. Dr.	Manjari			Tripathi	MD		mtripathiaiims@gmail.com	Department of Neurology	All India Institute of Medical Sciences			Delhi		India
Mr.	Gebiyaw		Wudie	Tsegaye	MPH		fwudie@gmail.com	College of Medicine and Health Sciences	Bahir Dar University			Bahir Dar	BAHIR DAR	Ethiopia
Dr.	Muhammad	Shariq		Usman	MB		shariqusman@outlook.com	Department of Internal Medicine	Dow University of Health Sciences			Karachi		Pakistan
Dr.	Marco			Vacante	PhD		marcovacante@yahoo.it	Department of General Surgery and Medical-Surgical Specialties	University of Catania			Catania		Italy
Miss	Diana	Zuleika		Velazquez	MSc		velazquez.mvz@gmail.com	Faculty of Veterinary Medicine and Zootechnics	Autonomous University of Sinaloa			Culiacán Rosales		Mexico
Prof.	Narayanaswamy			Venketasubramanian	MBBS		drnvramani@gmail.com	Raffles Neuroscience Centre	Raffles Hospital			Singapore	Singapore	Singapore	Yong Loo Lin School of Medicine	National University of Singapore			Singapore	Singapore	Singapore
Dr.	Simone			Vidale	MD		simone.vidale@auslromagna.it	Department of Neurology	Other	Infermi Hospital		Rimini		Italy	Department of Neurology & Stroke Unit	Other	Sant'Anna Hospital		Como		Italy
Prof.	Vasily			Vlassov	MD		vvlassov@hse.ru	Department of Health Care Administration and Economics	National Research University Higher School of Economics			Moscow		Russia
Prof.	Theo			Vos	PhD		tvos@uw.edu	Institute for Health Metrics and Evaluation	University of Washington			Seattle	WA	United States	Department of Health Metrics Sciences, School of Medicine	University of Washington			Seattle	WA	United States
Dr.	Yuan-Pang			Wang	PhD		gnap_inbox@hotmail.com	Department of Psychiatry	University of São Paulo			São Paulo		Brazil
Dr.	Jingkai			Wei	PhD		jwei25@gwu.edu	Department of Epidemiology and Biostatistics	George Washington University			Washington	DC	United States
Mr.	Jordan			Weiss	MA		jordanwe@sas.upenn.edu	Department of Demography	University of California Berkeley			Berkley	CA	United States
Mr.	Abrha	Hailay		Weldemariam	MSc		abrha7373@gmail.com	Department of Adult Health Nursing	Aksum University			Aksum	Tigray/Ethiopia	Ethiopia
Prof. Dr.	Anders			Wimo	PhD		anders.wimo@ki.se	Department of Neurobiology, Care Sciences and Society	Karolinska Institute			Solna	Sweden	Sweden
Asst. Prof.	Chenkai			Wu	PhD		chenkai.wu@dukekunshan.edu.cn	Global Health Research Center	Duke Kunshan University			Kunshan		China	Duke Global Health Institute	Duke University			Durham	NC	United States
Asst. Prof.	Ali			Yadollahpour	PhD		yadollahpour.a@gmail.com	Psychology Department	University of Sheffield			Sheffield		United Kingdom
Prof.	Kazumasa			Yamagishi	MD		k-yamagishi@umin.net	Research and Development Center for Health Services	Other	University of Tsukuba		Tsukuba	Ibaraki	Japan	Graduate School of Medicine	Other	Osaka University		Suita	Osaka	Japan
Miss	Yordanos	Gizachew		Yeshitila	MSc		yordanos.gizachew@yahoo.com	Department of Nursing	Arba Minch University			Arba Minch	SNNPR	Ethiopia
Mr.	Naohiro			Yonemoto	MPH		nyonemoto@gmail.com	Department of Neuropsychopharmacology	National Center of Neurology and Psychiatry			Kodaira		Japan	Department of Public Health	Other	Juntendo University		Tokyo		Japan
Mr.	Siddhesh			Zadey	MS		zadeysiddhesh@gmail.com	Duke Global Health Institute	Duke University			Durham	NC	United States
Dr.	Zhi-Jiang			Zhang	PhD		zhang22968@163.com	School of Medicine	Wuhan University			Wuhan		China
